# Supplementary material for: The Diversity and Evolution of Wolbachia Ankyrin Repeat Domain Genes
Source: PLoS One. 2013 Feb 4;8(2):e55390. doi: 10.1371/journal.pone.0055390 (PMC3563639; doi:10.1371/journal.pone.0055390)
Supplement: Table S3 — Comparison of Wolbachia ankyrin repeat genes. (XLSX) [file pone.0055390.s008.xlsx]

## Sheet: Sheet2
Table S3. Comparison of Wolbachia ankyrin repeat genes.
Ankyrin genes	Unambiguously aligned sites	Data Seta	No. of alleles	Avg. GC content (%)		Ksb						Kac						πd
				A	B	A		B		Α-Β		A		B		Α-Β		A	B	Α-Β
Homologs
WD0073*	405	M,P,A,T,Y,S,R	4	34.9		0.038119	0					0.019819	0.0035					0.02116
WD0147*	771	M,P,A,T,Y,S,R	3	34.3		0.108014	0					0.0878476	0.0019					0.06448
WD0294	1380	M,P,A,T,Y,S,H	5	34.2		0.00287143	0.0037					0.00243214	0.00265					0.00242
WD0385*	600	M,P,T,Y,S,R	2	38.6		0.0136286	0					0.0163143	0					0.01479
WD0438*	699	M,P,A,T,Y,S,R	4	30.8		0.0773333	0.0054					0.0574143	0.004					0.04755
WD0514	1209	M,P,T,Y,S	3	38.2		0.00177	0.0027					0.00184	0.0024					0.00182
WD0550*	156	M,P,A,T,Y,S,R	4	40.2		0.0439143	0					0.0170571	0					0.02015
WD0566	453	M,P,A,T,Y,S	3	31.8		0.0183667	0					0.0038	0					0.00662
WD0633	2043	M,P,A,Y,S,Re	4	31.4		0.105343	0.1523					0.0517905	0.0712					0.05519
WD0636	190	M,P,A,T,Y,Se,Re,H / Ne,Ma,Mau	5	42	41.3	0.220025	0.3574	0.07535	0.07535	0.238092	0.3145	0.0556278	0.0839	0.03215	0.03215	0.0536389	0.0496	0.07602	0.03947	0.0749
WD0754*	510	M,P,A,T,Y,S,R	5	31.6		0.120786	0					0.0551	0.0027					0.04865
WD0766	534	M,P,A,T,R,H	8	35		0.02218	0.0253					0.0371333	0.037					0.03184
WD1213	414	M,P,A,T,Y,S,R,H / N,Ma,Mau	5	31.3	30.9	0.00961429	0.0102	0	0	0.845983	0.8548	0.00194643	0.0028	0	0	0.217525	0.2179	0.00328	0	0.09442
True Orthologs
WD0035	531	M,P,A,T,Y,S,R,H	2	34.3		0.005375	0					0	0					0.00141
WD0191	804	M,P,A,T,Y,R,H	4	34.2		0.0142286	0.0244					0.012819	0.0206					0.01244
WD0285	366	M,P,A,T,Y,S,H	2	39.3		0	0					0.001	0					0.00078
WD0286	510	M,P,A,T,Y,S,H	2	38.2		0	0					0.000771429	0					0.00056
WD0291	651	M,P,A,T,Y,S,H	4	34		0.00458095	0.0001					0.00564762	0.008					0.00497
WD0292	1668	M,P,A,T,Y,S,H	6	34.9		0.0024	0.0024					0.00557619	0.0024					0.00474
WD0441	408	M,P,A,T,Y,S,R,H / N,Ma,Mau	7	31.7	29.8	0.0061	0.008	0	0	0.321075	0.3189	0.00255714	0	0.00186667	0.0028	0.080275	0.0779	0.0035	0.00163	0.05089
WD0498	609	M,P,A,T,Y,S,R,H / N,Ma,Mau	5	35.2	33	0.0168143	0.0058	0	0	0.494938	0.5003	0.0017	0	0	0	0.044275	0.04395	0.0054	0	0.04878
WD0596**	570	M,P,A,T,Y,S,Re,H	3	35.9		0.714606	0					0.0396444	0					0.06277
WD0637**	609	M,P,A,T,S,Re,H / N,Ma,Mau	7	36.6	35.5	0.196257	0.0186	0.0183333	0.0275	0.285114	0.3794	0.034981	0.0041	0.00133333	0.002	0.0508952	0.0685	0.05364	0.00438	0.06163
Table legent
*	wRi is an outlier
**	wHa is an outlier
a	M: wMel, P: wMelPop, A: wAu, T: wTei, Y: wYak, S: wSan, R: wRi, H: wHa, N: wNo, Ma: wMa, Mau: wMau
b	Number of synonymous substitutions per synonymous sites (average and median)
c	Number of non-synonymous substitutions per non-synonymous sites (average and median)
d	π: pairwise nucleotide diversity based on the average of all pairwise comparisons
e	Indicates the presence of multiple copies
